# Supplementary material for: Impact of Tablet Size and Shape on the Swallowability in Older Adults
Source: Pharmaceutics. 2023 Mar 23;15(4):1042. doi: 10.3390/pharmaceutics15041042 (PMC10145850; doi:10.3390/pharmaceutics15041042)
Supplement: Supplementary file 1 [file pharmaceutics-15-01042-s001.zip]

Archive with 1 entries (1 files):
- pharmaceutics-2259095-supplementary.pdf
